# Supplementary material for: Resemblance of the Recurrence Patterns in Primary Systemic, Primary Surgery and Secondary Oncoplastic Surgery
Source: Curr Oncol. 2022 Nov 17;29(11):8874–85. doi: 10.3390/curroncol29110698 (PMC9689416; doi:10.3390/curroncol29110698)
Supplement: Supplementary file 1 [file curroncol-29-00698-s001.zip]

Archive with 1 entries (1 files):
- curroncol-2025042-supplementary.pdf
